# Supplementary material for: Australian Mental Health Consumers’ Experiences of Service Engagement and Disengagement: A Descriptive Study
Source: Int J Environ Res Public Health. 2021 Oct 5;18(19):10464. doi: 10.3390/ijerph181910464 (PMC8508315; doi:10.3390/ijerph181910464)
Supplement: Supplementary file 1 [file ijerph-18-10464-s001.zip]

Archive with 1 entries (1 files):
- ijerph-1297664-supplementary.pdf
